# Supplementary material for: A Survey of Paediatric Rapid Sequence Induction in a Department of Anaesthesia
Source: Children (Basel). 2022 Sep 19;9(9):1416. doi: 10.3390/children9091416 (PMC9497683; doi:10.3390/children9091416)
Supplement: Supplementary file 1 [file children-09-01416-s001.zip]

Archive with 1 entries (1 files):
- children-1877775-supplementary.pdf
